# Supplementary material for: Application of a Platform for Gluten-Free Diet Evaluation and Dietary Advice: From Theory to Practice
Source: Sensors (Basel). 2022 Jan 19;22(3):732. doi: 10.3390/s22030732 (PMC8838721; doi:10.3390/s22030732)
Supplement: Supplementary file 1 [file sensors-22-00732-s001.zip]

Archive with 1 entries (1 files):
- sensors-1510898-supplementary.pdf
